# Supplementary material for: HSPA5 Promotes the Proliferation, Metastasis and Regulates Ferroptosis of Bladder Cancer
Source: Int J Mol Sci. 2023 Mar 7;24(6):5144. doi: 10.3390/ijms24065144 (PMC10048805; doi:10.3390/ijms24065144)
Supplement: Supplementary file 1 [file ijms-24-05144-s001.zip]

Archive with 5 entries (3 files):
- ijms-2195736-supplementary/
- ijms-2195736-supplementary/ijms-2195736-SI/
- ijms-2195736-supplementary/ijms-2195736-SI/Editing Certificate.pdf
- ijms-2195736-supplementary/ijms-2195736-SI/Figure S1-2.pdf
- ijms-2195736-supplementary/ijms-2195736-SI/Table S1.pdf
